# Supplementary material for: Spirulina-in Silico-Mutations and Their Comparative Analyses in the Metabolomics Scale by Using Proteome-Based Flux Balance Analysis
Source: Cells. 2020 Sep 15;9(9):2097. doi: 10.3390/cells9092097 (PMC7563286; doi:10.3390/cells9092097)
Supplement: Supplementary file 1 [file cells-09-02097-s001.zip]

Archive with 1 entries (1 files):
- cells-888965-supplementary.rar
